# Supplementary material for: Palytoxin Signal in LC-MS and UV: Preliminary Investigation on the Effect of Solvent and Temperature
Source: Toxins (Basel). 2025 Jun 6;17(6):286. doi: 10.3390/toxins17060286 (PMC12197661; doi:10.3390/toxins17060286)
Supplement: Supplementary file 1 [file toxins-17-00286-s001.zip]

Archive with 1 entries (1 files):
- toxins-3658599-supplementary.pdf
